# Supplementary material for: Exploring challenges of health system preparedness for communicable diseases in Arbaeen mass gathering: a qualitative study
Source: F1000Res. 2018 Sep 11;7:1448. [Version 1] doi: 10.12688/f1000research.15290.1 (PMC6234742; doi:10.12688/f1000research.15290.1)
Supplement: Supplementary file 1 [file f1000research-7-16657-s0000.tgz]

Archive with 1 entries (1 files):
- aff17f20-51b2-4679-8d12-cfdca29fa9f4_SRQR_checklist.docx
